# Supplementary material for: Dynamic constitutive identification of concrete based on improved dung beetle algorithm to optimize long short-term memory model
Source: Sci Rep. 2024 Mar 15;14:6334. doi: 10.1038/s41598-024-56960-z (PMC11344044; doi:10.1038/s41598-024-56960-z)
Supplement: Supplementary file 1 — Supplementary Information. [file 41598_2024_56960_MOESM1_ESM.xlsx]

## Sheet: Sheet1
Strain rate(S-1)	113.05			143.13			261.64
	strain（%）	stress		strain（%）	stress		strain（%）	stress
	0.00333	0.46718		0.00201	0.1306		0.00232	0.0005
	0.00499	0.70022		0.00403	0.26132		0.00464	0.00175
	0.00666	0.93289		0.00604	0.39215		0.00696	0.00374
	0.00832	1.16518		0.00806	0.52308		0.00928	0.00648
	0.00999	1.3971		0.01007	0.65413		0.0116	0.00996
	0.01165	1.62865		0.01209	0.78529		0.01392	0.01418
	0.01332	1.85983		0.0141	0.91656		0.01624	0.01914
	0.01498	2.09064		0.01611	1.04793		0.01856	0.02484
	0.01665	2.32108		0.01813	1.17941		0.02089	0.03127
	0.01831	2.55115		0.02014	1.311		0.02321	0.03844
	0.01998	2.78085		0.02216	1.4427		0.02553	0.04634
	0.02164	3.01018		0.02417	1.5745		0.02785	0.05497
	0.02331	3.23913		0.02619	1.70641		0.03017	0.06433
	0.02497	3.46772		0.0282	1.83842		0.03249	0.07442
	0.02664	3.69594		0.03022	1.97054		0.03481	0.08523
	0.0283	3.9238		0.03223	2.10276		0.03713	0.09677
	0.02997	4.15128		0.03424	2.23509		0.03945	0.10902
	0.03163	4.37839		0.03626	2.36751		0.04177	0.122
	0.0333	4.60514		0.03827	2.50004		0.0441	0.1357
	0.03497	4.83151		0.04029	2.63267		0.04642	0.15012
	0.03663	5.05752		0.0423	2.7654		0.04874	0.16525
	0.0383	5.28316		0.04432	2.89824		0.05106	0.18109
	0.03996	5.50843		0.04633	3.03117		0.05338	0.19764
	0.04163	5.73334		0.04835	3.1642		0.0557	0.21491
	0.04329	5.95788		0.05036	3.29733		0.05802	0.23288
	0.04496	6.18205		0.05237	3.43056		0.06034	0.25156
	0.04662	6.40585		0.05439	3.56388		0.06266	0.27095
	0.04829	6.62929		0.0564	3.69731		0.06499	0.29104
	0.04995	6.85236		0.05842	3.83083		0.06731	0.31183
	0.05162	7.07506		0.06043	3.96444		0.06963	0.33332
	0.05328	7.2974		0.06245	4.09815		0.07195	0.35551
	0.05495	7.51937		0.06446	4.23196		0.07427	0.37839
	0.05661	7.74098		0.06648	4.36586		0.07659	0.40197
	0.05828	7.96222		0.06849	4.49985		0.07891	0.42624
	0.05994	8.18309		0.0705	4.63393		0.08123	0.45121
	0.06161	8.4036		0.07252	4.76811		0.08355	0.47686
	0.06327	8.62374		0.07453	4.90238		0.08588	0.5032
	0.06494	8.84352		0.07655	5.03674		0.0882	0.53023
	0.0666	9.06294		0.07856	5.1712		0.09052	0.55794
	0.06827	9.28199		0.08058	5.30574		0.09284	0.58634
	0.06993	9.50067		0.08259	5.44037		0.09516	0.61541
	0.0716	9.719		0.08461	5.57509		0.09748	0.64517
	0.07326	9.93695		0.08662	5.7099		0.0998	0.6756
	0.07493	10.1546		0.08863	5.8448		0.10212	0.70671
	0.0766	10.3718		0.09065	5.97978		0.10444	0.73849
	0.07826	10.5886		0.09266	6.11485		0.10676	0.77095
	0.07993	10.8051		0.09468	6.25001		0.10909	0.80408
	0.08159	11.0213		0.09669	6.38525		0.11141	0.83787
	0.08326	11.2371		0.09871	6.52058		0.11373	0.87234
	0.08492	11.4525		0.10072	6.656		0.11605	0.90746
	0.08659	11.6675		0.10274	6.79149		0.11837	0.94326
	0.08825	11.8822		0.10475	6.92707		0.12069	0.97971
	0.08992	12.0966		0.10677	7.06273		0.12301	1.01683
	0.09158	12.3105		0.10878	7.19848		0.12533	1.0546
	0.09325	12.5241		0.11079	7.3343		0.12765	1.09303
	0.09491	12.7374		0.11281	7.47021		0.12998	1.13212
	0.09658	12.9503		0.11482	7.6062		0.1323	1.17186
	0.09824	13.1628		0.11684	7.74227		0.13462	1.21225
	0.09991	13.375		0.11885	7.87841		0.13694	1.25329
	0.10157	13.5868		0.12087	8.01464		0.13926	1.29499
	0.10324	13.7982		0.12288	8.15094		0.14158	1.33732
	0.1049	14.0093		0.1249	8.28733		0.1439	1.38031
	0.10657	14.22		0.12691	8.42379		0.14622	1.42393
	0.10823	14.4304		0.12892	8.56032		0.14854	1.4682
	0.1099	14.6404		0.13094	8.69693		0.15087	1.51311
	0.11156	14.85		0.13295	8.83362		0.15319	1.55866
	0.11323	15.0593		0.13497	8.97038		0.15551	1.60484
	0.11489	15.2682		0.13698	9.10721		0.15783	1.65166
	0.11656	15.4768		0.139	9.24412		0.16015	1.69911
	0.11823	15.685		0.14101	9.38111		0.16247	1.74719
	0.11989	15.8928		0.14303	9.51816		0.16479	1.7959
	0.12156	16.1003		0.14504	9.65529		0.16711	1.84524
	0.12322	16.3074		0.14705	9.79248		0.16943	1.89521
	0.12489	16.5142		0.14907	9.92975		0.17175	1.9458
	0.12655	16.7206		0.15108	10.0671		0.17408	1.99702
	0.12822	16.9267		0.1531	10.2045		0.1764	2.04885
	0.12988	17.1324		0.15511	10.342		0.17872	2.10131
	0.13155	17.3377		0.15713	10.4795		0.18104	2.15438
	0.13321	17.5427		0.15914	10.6171		0.18336	2.20807
	0.13488	17.7474		0.16116	10.7548		0.18568	2.26237
	0.13654	17.9516		0.16317	10.8926		0.188	2.31729
	0.13821	18.1556		0.16518	11.0304		0.19032	2.37282
	0.13987	18.3591		0.1672	11.1683		0.19264	2.42895
	0.14154	18.5623		0.16921	11.3062		0.19497	2.4857
	0.1432	18.7652		0.17123	11.4442		0.19729	2.54304
	0.14487	18.9677		0.17324	11.5823		0.19961	2.601
	0.14653	19.1698		0.17526	11.7204		0.20193	2.65955
	0.1482	19.3716		0.17727	11.8586		0.20425	2.71871
	0.14986	19.573		0.17929	11.9969		0.20657	2.77847
	0.15153	19.7741		0.1813	12.1352		0.20889	2.83882
	0.15319	19.9748		0.18331	12.2736		0.21121	2.89977
	0.15486	20.1752		0.18533	12.4121		0.21353	2.96131
	0.15652	20.3752		0.18734	12.5505		0.21586	3.02344
	0.15819	20.5748		0.18936	12.6891		0.21818	3.08617
	0.15986	20.7741		0.19137	12.8277		0.2205	3.14948
	0.16152	20.9731		0.19339	12.9664		0.22282	3.21338
	0.16319	21.1717		0.1954	13.1052		0.22514	3.27787
	0.16485	21.3699		0.19742	13.244		0.22746	3.34294
	0.16652	21.5678		0.19943	13.3828		0.22978	3.40859
	0.16818	21.7653		0.20144	13.5217		0.2321	3.47482
	0.16985	21.9625		0.20346	13.6607		0.23442	3.54163
	0.17151	22.1594		0.20547	13.7997		0.23675	3.60902
	0.17318	22.3558		0.20749	13.9388		0.23907	3.67698
	0.17484	22.552		0.2095	14.0779		0.24139	3.74551
	0.17651	22.7477		0.21152	14.2171		0.24371	3.81462
	0.17817	22.9432		0.21353	14.3563		0.24603	3.88429
	0.17984	23.1382		0.21555	14.4956		0.24835	3.95454
	0.1815	23.333		0.21756	14.6349		0.25067	4.02535
	0.18317	23.5273		0.21958	14.7743		0.25299	4.09672
	0.18483	23.7213		0.22159	14.9138		0.25531	4.16866
	0.1865	23.915		0.2236	15.0533		0.25763	4.24116
	0.18816	24.1083		0.22562	15.1928		0.25996	4.31422
	0.18983	24.3013		0.22763	15.3324		0.26228	4.38784
	0.19149	24.4939		0.22965	15.472		0.2646	4.46201
	0.19316	24.6862		0.23166	15.6117		0.26692	4.53674
	0.19482	24.8781		0.23368	15.7514		0.26924	4.61202
	0.19649	25.0697		0.23569	15.8912		0.27156	4.68786
	0.19816	25.2609		0.23771	16.031		0.27388	4.76424
	0.19982	25.4518		0.23972	16.1709		0.2762	4.84117
	0.20149	25.6423		0.24173	16.3108		0.27852	4.91864
	0.20315	25.8324		0.24375	16.4507		0.28085	4.99666
	0.20482	26.0223		0.24576	16.5907		0.28317	5.07522
	0.20648	26.2117		0.24778	16.7308		0.28549	5.15432
	0.20815	26.4009		0.24979	16.8709		0.28781	5.23397
	0.20981	26.5896		0.25181	17.011		0.29013	5.31414
	0.21148	26.7781		0.25382	17.1512		0.29245	5.39486
	0.21314	26.9661		0.25584	17.2914		0.29477	5.47611
	0.21481	27.1539		0.25785	17.4316		0.29709	5.55789
	0.21647	27.3413		0.25986	17.5719		0.29941	5.6402
	0.21814	27.5283		0.26188	17.7122		0.30174	5.72304
	0.2198	27.715		0.26389	17.8526		0.30406	5.80641
	0.22147	27.9014		0.26591	17.993		0.30638	5.8903
	0.22313	28.0874		0.26792	18.1334		0.3087	5.97472
	0.2248	28.273		0.26994	18.2739		0.31102	6.05966
	0.22646	28.4583		0.27195	18.4144		0.31334	6.14512
	0.22813	28.6433		0.27397	18.5549		0.31566	6.23109
	0.22979	28.8279		0.27598	18.6955		0.31798	6.31759
	0.23146	29.0122		0.27799	18.8361		0.3203	6.4046
	0.23312	29.1961		0.28001	18.9768		0.32262	6.49212
	0.23479	29.3797		0.28202	19.1175		0.32495	6.58015
	0.23645	29.5629		0.28404	19.2582		0.32727	6.6687
	0.23812	29.7458		0.28605	19.3989		0.32959	6.75775
	0.23979	29.9283		0.28807	19.5397		0.33191	6.84731
	0.24145	30.1105		0.29008	19.6805		0.33423	6.93738
	0.24312	30.2924		0.2921	19.8213		0.33655	7.02794
	0.24478	30.4739		0.29411	19.9622		0.33887	7.11901
	0.24645	30.6551		0.29612	20.1031		0.34119	7.21058
	0.24811	30.8359		0.29814	20.244		0.34351	7.30265
	0.24978	31.0164		0.30015	20.385		0.34584	7.39521
	0.25144	31.1965		0.30217	20.526		0.34816	7.48827
	0.25311	31.3763		0.30418	20.667		0.35048	7.58182
	0.25477	31.5558		0.3062	20.808		0.3528	7.67586
	0.25644	31.7349		0.30821	20.9491		0.35512	7.77039
	0.2581	31.9137		0.31023	21.0902		0.35744	7.86541
	0.25977	32.0921		0.31224	21.2313		0.35976	7.96092
	0.26143	32.2702		0.31425	21.3724		0.36208	8.05691
	0.2631	32.4479		0.31627	21.5136		0.3644	8.15338
	0.26476	32.6253		0.31828	21.6547		0.36673	8.25033
	0.26643	32.8024		0.3203	21.796		0.36905	8.34777
	0.26809	32.9791		0.32231	21.9372		0.37137	8.44568
	0.26976	33.1555		0.32433	22.0784		0.37369	8.54406
	0.27142	33.3315		0.32634	22.2197		0.37601	8.64292
	0.27309	33.5072		0.32836	22.361		0.37833	8.74225
	0.27475	33.6826		0.33037	22.5023		0.38065	8.84206
	0.27642	33.8576		0.33238	22.6436		0.38297	8.94233
	0.27808	34.0323		0.3344	22.7849		0.38529	9.04307
	0.27975	34.2066		0.33641	22.9263		0.38762	9.14427
	0.28142	34.3806		0.33843	23.0677		0.38994	9.24594
	0.28308	34.5543		0.34044	23.2091		0.39226	9.34807
	0.28475	34.7276		0.34246	23.3505		0.39458	9.45067
	0.28641	34.9006		0.34447	23.4919		0.3969	9.55372
	0.28808	35.0732		0.34649	23.6334		0.39922	9.65722
	0.28974	35.2455		0.3485	23.7748		0.40154	9.76118
	0.29141	35.4175		0.35052	23.9163		0.40386	9.8656
	0.29307	35.5891		0.35253	24.0578		0.40618	9.97047
	0.29474	35.7604		0.35454	24.1993		0.4085	10.0758
	0.2964	35.9313		0.35656	24.3408		0.41083	10.1815
	0.29807	36.1019		0.35857	24.4823		0.41315	10.2878
	0.29973	36.2722		0.36059	24.6238		0.41547	10.3944
	0.3014	36.4421		0.3626	24.7654		0.41779	10.5015
	0.30306	36.6117		0.36462	24.9069		0.42011	10.6091
	0.30473	36.781		0.36663	25.0485		0.42243	10.7171
	0.30639	36.9499		0.36865	25.1901		0.42475	10.8255
	0.30806	37.1185		0.37066	25.3316		0.42707	10.9343
	0.30972	37.2868		0.37267	25.4732		0.42939	11.0436
	0.31139	37.4547		0.37469	25.6148		0.43172	11.1533
	0.31305	37.6223		0.3767	25.7564		0.43404	11.2635
	0.31472	37.7895		0.37872	25.898		0.43636	11.3741
	0.31638	37.9564		0.38073	26.0396		0.43868	11.4851
	0.31805	38.123		0.38275	26.1812		0.441	11.5966
	0.31971	38.2892		0.38476	26.3229		0.44332	11.7084
	0.32138	38.4551		0.38678	26.4645		0.44564	11.8207
	0.32305	38.6207		0.38879	26.6061		0.44796	11.9334
	0.32471	38.7859		0.3908	26.7477		0.45028	12.0465
	0.32638	38.9508		0.39282	26.8894		0.45261	12.1601
	0.32804	39.1154		0.39483	27.031		0.45493	12.274
	0.32971	39.2796		0.39685	27.1726		0.45725	12.3884
	0.33137	39.4435		0.39886	27.3143		0.45957	12.5032
	0.33304	39.6071		0.40088	27.4559		0.46189	12.6184
	0.3347	39.7703		0.40289	27.5975		0.46421	12.734
	0.33637	39.9332		0.40491	27.7391		0.46653	12.85
	0.33803	40.0958		0.40692	27.8808		0.46885	12.9665
	0.3397	40.258		0.40893	28.0224		0.47117	13.0833
	0.34136	40.4199		0.41095	28.164		0.47349	13.2005
	0.34303	40.5814		0.41296	28.3056		0.47582	13.3181
	0.34469	40.7427		0.41498	28.4473		0.47814	13.4362
	0.34636	40.9036		0.41699	28.5889		0.48046	13.5546
	0.34802	41.0641		0.41901	28.7305		0.48278	13.6734
	0.34969	41.2244		0.42102	28.8721		0.4851	13.7926
	0.35135	41.3843		0.42304	29.0136		0.48742	13.9122
	0.35302	41.5439		0.42505	29.1552		0.48974	14.0322
	0.35468	41.7031		0.42706	29.2968		0.49206	14.1526
	0.35635	41.862		0.42908	29.4384		0.49438	14.2734
	0.35801	42.0206		0.43109	29.5799		0.49671	14.3945
	0.35968	42.1788		0.43311	29.7215		0.49903	14.5161
	0.36135	42.3368		0.43512	29.863		0.50135	14.638
	0.36301	42.4943		0.43714	30.0045		0.50367	14.7603
	0.36468	42.6516		0.43915	30.146		0.50599	14.883
	0.36634	42.8085		0.44117	30.2875		0.50831	15.006
	0.36801	42.9651		0.44318	30.429		0.51063	15.1295
	0.36967	43.1214		0.44519	30.5705		0.51295	15.2533
	0.37134	43.2773		0.44721	30.712		0.51527	15.3774
	0.373	43.433		0.44922	30.8534		0.5176	15.502
	0.37467	43.5882		0.45124	30.9949		0.51992	15.6269
	0.37633	43.7432		0.45325	31.1363		0.52224	15.7522
	0.378	43.8978		0.45527	31.2777		0.52456	15.8778
	0.37966	44.0521		0.45728	31.4191		0.52688	16.0038
	0.38133	44.2061		0.4593	31.5604		0.5292	16.1302
	0.38299	44.3597		0.46131	31.7018		0.53152	16.2569
	0.38466	44.513		0.46332	31.8431		0.53384	16.384
	0.38632	44.666		0.46534	31.9845		0.53616	16.5115
	0.38799	44.8187		0.46735	32.1257		0.53848	16.6393
	0.38965	44.971		0.46937	32.267		0.54081	16.7674
	0.39132	45.123		0.47138	32.4083		0.54313	16.8959
	0.39298	45.2747		0.4734	32.5495		0.54545	17.0248
	0.39465	45.4261		0.47541	32.6907		0.54777	17.154
	0.39631	45.5771		0.47743	32.8319		0.55009	17.2835
	0.39798	45.7278		0.47944	32.9731		0.55241	17.4134
	0.39964	45.8782		0.48146	33.1142		0.55473	17.5436
	0.40131	46.0282		0.48347	33.2554		0.55705	17.6742
	0.40298	46.1779		0.48548	33.3965		0.55937	17.8051
	0.40464	46.3273		0.4875	33.5376		0.5617	17.9364
	0.40631	46.4764		0.48951	33.6786		0.56402	18.0679
	0.40797	46.6251		0.49153	33.8196		0.56634	18.1999
	0.40964	46.7736		0.49354	33.9606		0.56866	18.3321
	0.4113	46.9217		0.49556	34.1016		0.57098	18.4647
	0.41297	47.0694		0.49757	34.2425		0.5733	18.5976
	0.41463	47.2169		0.49959	34.3834		0.57562	18.7308
	0.4163	47.364		0.5016	34.5243		0.57794	18.8644
	0.41796	47.5108		0.50361	34.6652		0.58026	18.9983
	0.41963	47.6573		0.50563	34.806		0.58259	19.1325
	0.42129	47.8034		0.50764	34.9468		0.58491	19.267
	0.42296	47.9493		0.50966	35.0876		0.58723	19.4018
	0.42462	48.0948		0.51167	35.2283		0.58955	19.537
	0.42629	48.24		0.51369	35.369		0.59187	19.6725
	0.42795	48.3848		0.5157	35.5097		0.59419	19.8083
	0.42962	48.5294		0.51772	35.6503		0.59651	19.9444
	0.43128	48.6736		0.51973	35.7909		0.59883	20.0808
	0.43295	48.8175		0.52174	35.9314		0.60115	20.2175
	0.43461	48.9611		0.52376	36.072		0.60348	20.3545
	0.43628	49.1043		0.52577	36.2125		0.6058	20.4918
	0.43794	49.2472		0.52779	36.3529		0.60812	20.6295
	0.43961	49.3898		0.5298	36.4933		0.61044	20.7674
	0.44127	49.5321		0.53182	36.6337		0.61276	20.9057
	0.44294	49.6741		0.53383	36.7741		0.61508	21.0442
	0.44461	49.8157		0.53585	36.9144		0.6174	21.183
	0.44627	49.9571		0.53786	37.0546		0.61972	21.3221
	0.44794	50.0981		0.53987	37.1949		0.62204	21.4615
	0.4496	50.2388		0.54189	37.335		0.62436	21.6013
	0.45127	50.3791		0.5439	37.4752		0.62669	21.7413
	0.45293	50.5192		0.54592	37.6153		0.62901	21.8815
	0.4546	50.6589		0.54793	37.7553		0.63133	22.0221
	0.45626	50.7983		0.54995	37.8954		0.63365	22.163
	0.45793	50.9374		0.55196	38.0354		0.63597	22.3041
	0.45959	51.0761		0.55398	38.1753		0.63829	22.4455
	0.46126	51.2146		0.55599	38.3152		0.64061	22.5872
	0.46292	51.3527		0.558	38.455		0.64293	22.7292
	0.46459	51.4905		0.56002	38.5948		0.64525	22.8714
	0.46625	51.628		0.56203	38.7346		0.64758	23.014
	0.46792	51.7652		0.56405	38.8743		0.6499	23.1567
	0.46958	51.9021		0.56606	39.0139		0.65222	23.2998
	0.47125	52.0386		0.56808	39.1535		0.65454	23.4431
	0.47291	52.1748		0.57009	39.2931		0.65686	23.5868
	0.47458	52.3107		0.57211	39.4326		0.65918	23.7306
	0.47624	52.4463		0.57412	39.5721		0.6615	23.8748
	0.47791	52.5816		0.57613	39.7115		0.66382	24.0191
	0.47957	52.7166		0.57815	39.8509		0.66614	24.1638
	0.48124	52.8512		0.58016	39.9902		0.66847	24.3087
	0.4829	52.9855		0.58218	40.1294		0.67079	24.4539
	0.48457	53.1195		0.58419	40.2686		0.67311	24.5993
	0.48624	53.2532		0.58621	40.4078		0.67543	24.745
	0.4879	53.3866		0.58822	40.5469		0.67775	24.8909
	0.48957	53.5197		0.59024	40.6859		0.68007	25.0371
	0.49123	53.6524		0.59225	40.8249		0.68239	25.1835
	0.4929	53.7848		0.59426	40.9639		0.68471	25.3302
	0.49456	53.9169		0.59628	41.1027		0.68703	25.4771
	0.49623	54.0487		0.59829	41.2416		0.68935	25.6243
	0.49789	54.1802		0.60031	41.3803		0.69168	25.7717
	0.49956	54.3114		0.60232	41.5191		0.694	25.9193
	0.50122	54.4423		0.60434	41.6577		0.69632	26.0672
	0.50289	54.5728		0.60635	41.7963		0.69864	26.2153
	0.50455	54.703		0.60837	41.9348		0.70096	26.3637
	0.50622	54.8329		0.61038	42.0733		0.70328	26.5123
	0.50788	54.9626		0.6124	42.2117		0.7056	26.6611
	0.50955	55.0918		0.61441	42.3501		0.70792	26.8101
	0.51121	55.2208		0.61642	42.4884		0.71024	26.9594
	0.51288	55.3495		0.61844	42.6266		0.71257	27.1089
	0.51454	55.4778		0.62045	42.7648		0.71489	27.2586
	0.51621	55.6059		0.62247	42.9029		0.71721	27.4086
	0.51787	55.7336		0.62448	43.0409		0.71953	27.5587
	0.51954	55.861		0.6265	43.1789		0.72185	27.7091
	0.5212	55.9881		0.62851	43.3168		0.72417	27.8597
	0.52287	56.1149		0.63053	43.4547		0.72649	28.0106
	0.52454	56.2414		0.63254	43.5924		0.72881	28.1616
	0.5262	56.3676		0.63455	43.7302		0.73113	28.3129
	0.52787	56.4934		0.63657	43.8678		0.73346	28.4643
	0.52953	56.6189		0.63858	44.0054		0.73578	28.616
	0.5312	56.7442		0.6406	44.1429		0.7381	28.7678
	0.53286	56.8691		0.64261	44.2804		0.74042	28.9199
	0.53453	56.9937		0.64463	44.4177		0.74274	29.0722
	0.53619	57.118		0.64664	44.555		0.74506	29.2247
	0.53786	57.242		0.64866	44.6923		0.74738	29.3774
	0.53952	57.3657		0.65067	44.8294		0.7497	29.5303
	0.54119	57.4891		0.65268	44.9665		0.75202	29.6834
	0.54285	57.6122		0.6547	45.1035		0.75434	29.8366
	0.54452	57.7349		0.65671	45.2405		0.75667	29.9901
	0.54618	57.8574		0.65873	45.3774		0.75899	30.1438
	0.54785	57.9795		0.66074	45.5142		0.76131	30.2976
	0.54951	58.1013		0.66276	45.6509		0.76363	30.4517
	0.55118	58.2229		0.66477	45.7875		0.76595	30.6059
	0.55284	58.3441		0.66679	45.9241		0.76827	30.7603
	0.55451	58.465		0.6688	46.0606		0.77059	30.9149
	0.55617	58.5856		0.67081	46.197		0.77291	31.0697
	0.55784	58.7059		0.67283	46.3334		0.77523	31.2247
	0.5595	58.8259		0.67484	46.4697		0.77756	31.3798
	0.56117	58.9455		0.67686	46.6058		0.77988	31.5351
	0.56283	59.0649		0.67887	46.742		0.7822	31.6906
	0.5645	59.184		0.68089	46.878		0.78452	31.8463
	0.56617	59.3027		0.6829	47.0139		0.78684	32.0021
	0.56783	59.4212		0.68492	47.1498		0.78916	32.1581
	0.5695	59.5393		0.68693	47.2856		0.79148	32.3143
	0.57116	59.6572		0.68894	47.4213		0.7938	32.4706
	0.57283	59.7747		0.69096	47.5569		0.79612	32.6271
	0.57449	59.8919		0.69297	47.6925		0.79845	32.7838
	0.57616	60.0088		0.69499	47.8279		0.80077	32.9406
	0.57782	60.1255		0.697	47.9633		0.80309	33.0976
	0.57949	60.2418		0.69902	48.0986		0.80541	33.2547
	0.58115	60.3578		0.70103	48.2338		0.80773	33.412
	0.58282	60.4735		0.70305	48.3689		0.81005	33.5695
	0.58448	60.5889		0.70506	48.5039		0.81237	33.7271
	0.58615	60.704		0.70707	48.6388		0.81469	33.8848
	0.58781	60.8188		0.70909	48.7737		0.81701	34.0427
	0.58948	60.9332		0.7111	48.9085		0.81934	34.2008
	0.59114	61.0474		0.71312	49.0431		0.82166	34.359
	0.59281	61.1613		0.71513	49.1777		0.82398	34.5173
	0.59447	61.2749		0.71715	49.3122		0.8263	34.6758
	0.59614	61.3881		0.71916	49.4466		0.82862	34.8344
	0.5978	61.5011		0.72118	49.581		0.83094	34.9932
	0.59947	61.6138		0.72319	49.7152		0.83326	35.1521
	0.60113	61.7261		0.7252	49.8493		0.83558	35.3111
	0.6028	61.8382		0.72722	49.9834		0.8379	35.4703
	0.60446	61.95		0.72923	50.1173		0.84022	35.6296
	0.60613	62.0614		0.73125	50.2512		0.84255	35.789
	0.6078	62.1726		0.73326	50.3849		0.84487	35.9486
	0.60946	62.2834		0.73528	50.5186		0.84719	36.1083
	0.61113	62.394		0.73729	50.6522		0.84951	36.2681
	0.61279	62.5042		0.73931	50.7856		0.85183	36.428
	0.61446	62.6142		0.74132	50.919		0.85415	36.5881
	0.61612	62.7238		0.74334	51.0523		0.85647	36.7483
	0.61779	62.8332		0.74535	51.1855		0.85879	36.9086
	0.61945	62.9422		0.74736	51.3186		0.86111	37.069
	0.62112	63.051		0.74938	51.4515		0.86344	37.2295
	0.62278	63.1594		0.75139	51.5844		0.86576	37.3902
	0.62445	63.2676		0.75341	51.7172		0.86808	37.5509
	0.62611	63.3754		0.75542	51.8499		0.8704	37.7118
	0.62778	63.483		0.75744	51.9825		0.87272	37.8727
	0.62944	63.5902		0.75945	52.1149		0.87504	38.0338
	0.63111	63.6972		0.76147	52.2473		0.87736	38.195
	0.63277	63.8038		0.76348	52.3796		0.87968	38.3563
	0.63444	63.9102		0.76549	52.5118		0.882	38.5177
	0.6361	64.0162		0.76751	52.6438		0.88433	38.6792
	0.63777	64.122		0.76952	52.7758		0.88665	38.8407
	0.63943	64.2275		0.77154	52.9076		0.88897	39.0024
	0.6411	64.3326		0.77355	53.0394		0.89129	39.1642
	0.64276	64.4375		0.77557	53.1711		0.89361	39.3261
	0.64443	64.542		0.77758	53.3026		0.89593	39.488
	0.64609	64.6463		0.7796	53.434		0.89825	39.6501
	0.64776	64.7503		0.78161	53.5653		0.90057	39.8122
	0.64943	64.8539		0.78362	53.6966		0.90289	39.9744
	0.65109	64.9573		0.78564	53.8277		0.90521	40.1367
	0.65276	65.0604		0.78765	53.9586		0.90754	40.2991
	0.65442	65.1632		0.78967	54.0895		0.90986	40.4616
	0.65609	65.2657		0.79168	54.2203		0.91218	40.6241
	0.65775	65.3679		0.7937	54.351		0.9145	40.7868
	0.65942	65.4698		0.79571	54.4815		0.91682	40.9495
	0.66108	65.5714		0.79773	54.612		0.91914	41.1122
	0.66275	65.6727		0.79974	54.7423		0.92146	41.2751
	0.66441	65.7737		0.80175	54.8725		0.92378	41.438
	0.66608	65.8744		0.80377	55.0026		0.9261	41.601
	0.66774	65.9748		0.80578	55.1326		0.92843	41.764
	0.66941	66.075		0.8078	55.2624		0.93075	41.9271
	0.67107	66.1748		0.80981	55.3922		0.93307	42.0903
	0.67274	66.2743		0.81183	55.5218		0.93539	42.2536
	0.6744	66.3736		0.81384	55.6513		0.93771	42.4169
	0.67607	66.4725		0.81586	55.7807		0.94003	42.5802
	0.67773	66.5712		0.81787	55.91		0.94235	42.7437
	0.6794	66.6696		0.81988	56.0392		0.94467	42.9071
	0.68106	66.7676		0.8219	56.1682		0.94699	43.0707
	0.68273	66.8654		0.82391	56.2971		0.94932	43.2342
	0.68439	66.9629		0.82593	56.4259		0.95164	43.3979
	0.68606	67.0601		0.82794	56.5546		0.95396	43.5615
	0.68773	67.157		0.82996	56.6832		0.95628	43.7253
	0.68939	67.2536		0.83197	56.8116		0.9586	43.889
	0.69106	67.3499		0.83399	56.9399		0.96092	44.0528
	0.69272	67.4459		0.836	57.0681		0.96324	44.2167
	0.69439	67.5417		0.83801	57.1962		0.96556	44.3806
	0.69605	67.6371		0.84003	57.3241		0.96788	44.5445
	0.69772	67.7322		0.84204	57.4519		0.97021	44.7085
	0.69938	67.8271		0.84406	57.5796		0.97253	44.8725
	0.70105	67.9217		0.84607	57.7072		0.97485	45.0365
	0.70271	68.0159		0.84809	57.8346		0.97717	45.2006
	0.70438	68.1099		0.8501	57.9619		0.97949	45.3647
	0.70604	68.2036		0.85212	58.0891		0.98181	45.5288
	0.70771	68.297		0.85413	58.2161		0.98413	45.6929
	0.70937	68.3901		0.85614	58.3431		0.98645	45.8571
	0.71104	68.483		0.85816	58.4699		0.98877	46.0213
	0.7127	68.5755		0.86017	58.5965		0.99109	46.1855
	0.71437	68.6677		0.86219	58.7231		0.99342	46.3498
	0.71603	68.7597		0.8642	58.8495		0.99574	46.514
	0.7177	68.8514		0.86622	58.9757		0.99806	46.6783
	0.71936	68.9428		0.86823	59.1019		1.00038	46.8426
	0.72103	69.0338		0.87025	59.2279		1.0027	47.0069
	0.72269	69.1246		0.87226	59.3537		1.00502	47.1712
	0.72436	69.2152		0.87428	59.4795		1.00734	47.3355
	0.72602	69.3054		0.87629	59.6051		1.00966	47.4998
	0.72769	69.3953		0.8783	59.7305		1.01198	47.6641
	0.72936	69.485		0.88032	59.8558		1.01431	47.8284
	0.73102	69.5743		0.88233	59.981		1.01663	47.9928
	0.73269	69.6634		0.88435	60.1061		1.01895	48.1571
	0.73435	69.7522		0.88636	60.231		1.02127	48.3214
	0.73602	69.8407		0.88838	60.3558		1.02359	48.4858
	0.73768	69.9289		0.89039	60.4804		1.02591	48.6501
	0.73935	70.0169		0.89241	60.6049		1.02823	48.8144
	0.74101	70.1045		0.89442	60.7293		1.03055	48.9787
	0.74268	70.1919		0.89643	60.8535		1.03287	49.143
	0.74434	70.2789		0.89845	60.9776		1.0352	49.3073
	0.74601	70.3657		0.90046	61.1015		1.03752	49.4716
	0.74767	70.4522		0.90248	61.2253		1.03984	49.6358
	0.74934	70.5384		0.90449	61.349		1.04216	49.8001
	0.751	70.6244		0.90651	61.4725		1.04448	49.9643
	0.75267	70.71		0.90852	61.5958		1.0468	50.1285
	0.75433	70.7954		0.91054	61.7191		1.04912	50.2927
	0.756	70.8804		0.91255	61.8421		1.05144	50.4568
	0.75766	70.9652		0.91456	61.9651		1.05376	50.621
	0.75933	71.0497		0.91658	62.0879		1.05608	50.7851
	0.76099	71.134		0.91859	62.2105		1.05841	50.9492
	0.76266	71.2179		0.92061	62.333		1.06073	51.1132
	0.76432	71.3016		0.92262	62.4553		1.06305	51.2772
	0.76599	71.3849		0.92464	62.5775		1.06537	51.4412
	0.76765	71.468		0.92665	62.6995		1.06769	51.6051
	0.76932	71.5508		0.92867	62.8214		1.07001	51.7691
	0.77099	71.6333		0.93068	62.9432		1.07233	51.9329
	0.77265	71.7156		0.93269	63.0648		1.07465	52.0967
	0.77432	71.7976		0.93471	63.1862		1.07697	52.2605
	0.77598	71.8792		0.93672	63.3075		1.0793	52.4243
	0.77765	71.9606		0.93874	63.4286		1.08162	52.588
	0.77931	72.0417		0.94075	63.5496		1.08394	52.7516
	0.78098	72.1226		0.94277	63.6704		1.08626	52.9152
	0.78264	72.2031		0.94478	63.7911		1.08858	53.0787
	0.78431	72.2834		0.9468	63.9116		1.0909	53.2422
	0.78597	72.3634		0.94881	64.032		1.09322	53.4057
	0.78764	72.4431		0.95082	64.1522		1.09554	53.5691
	0.7893	72.5225		0.95284	64.2723		1.09786	53.7324
	0.79097	72.6017		0.95485	64.3922		1.10019	53.8957
	0.79263	72.6805		0.95687	64.5119		1.10251	54.0589
	0.7943	72.7591		0.95888	64.6315		1.10483	54.222
	0.79596	72.8374		0.9609	64.7509		1.10715	54.3851
	0.79763	72.9154		0.96291	64.8702		1.10947	54.5481
	0.79929	72.9932		0.96493	64.9893		1.11179	54.711
	0.80096	73.0706		0.96694	65.1082		1.11411	54.8739
	0.80262	73.1478		0.96895	65.227		1.11643	55.0367
	0.80429	73.2247		0.97097	65.3456		1.11875	55.1994
	0.80595	73.3014		0.97298	65.4641		1.12107	55.3621
	0.80762	73.3777		0.975	65.5823		1.1234	55.5247
	0.80929	73.4538		0.97701	65.7005		1.12572	55.6872
	0.81095	73.5296		0.97903	65.8184		1.12804	55.8496
	0.81262	73.6051		0.98104	65.9362		1.13036	56.0119
	0.81428	73.6804		0.98306	66.0539		1.13268	56.1742
	0.81595	73.7553		0.98507	66.1713		1.135	56.3364
	0.81761	73.83		0.98709	66.2887		1.13732	56.4984
	0.81928	73.9044		0.9891	66.4058		1.13964	56.6604
	0.82094	73.9785		0.99111	66.5228		1.14196	56.8223
	0.82261	74.0524		0.99313	66.6396		1.14429	56.9841
	0.82427	74.126		0.99514	66.7562		1.14661	57.1459
	0.82594	74.1993		0.99716	66.8726		1.14893	57.3075
	0.8276	74.2723		0.99917	66.989		1.15125	57.469
	0.82927	74.345		1.00119	67.1051		1.15357	57.6304
	0.83093	74.4175		1.0032	67.221		1.15589	57.7918
	0.8326	74.4897		1.00522	67.3368		1.15821	57.953
	0.83426	74.5616		1.00723	67.4524		1.16053	58.1141
	0.83593	74.6333		1.00924	67.5679		1.16285	58.2751
	0.83759	74.7047		1.01126	67.6831		1.16518	58.436
	0.83926	74.7758		1.01327	67.7982		1.1675	58.5968
	0.84092	74.8466		1.01529	67.9131		1.16982	58.7575
	0.84259	74.9171		1.0173	68.0279		1.17214	58.9181
	0.84425	74.9874		1.01932	68.1424		1.17446	59.0785
	0.84592	75.0574		1.02133	68.2568		1.17678	59.2389
	0.84758	75.1271		1.02335	68.371		1.1791	59.3991
	0.84925	75.1966		1.02536	68.4851		1.18142	59.5592
	0.85092	75.2657		1.02737	68.599		1.18374	59.7192
	0.85258	75.3347		1.02939	68.7126		1.18607	59.879
	0.85425	75.4033		1.0314	68.8261		1.18839	60.0388
	0.85591	75.4716		1.03342	68.9395		1.19071	60.1984
	0.85758	75.5397		1.03543	69.0526		1.19303	60.3579
	0.85924	75.6076		1.03745	69.1656		1.19535	60.5172
	0.86091	75.6751		1.03946	69.2784		1.19767	60.6764
	0.86257	75.7424		1.04148	69.391		1.19999	60.8355
	0.86424	75.8094		1.04349	69.5034		1.20231	60.9945
	0.8659	75.8761		1.0455	69.6156		1.20463	61.1533
	0.86757	75.9425		1.04752	69.7277		1.20695	61.312
	0.86923	76.0087		1.04953	69.8395		1.20928	61.4705
	0.8709	76.0746		1.05155	69.9512		1.2116	61.6289
	0.87256	76.1403		1.05356	70.0627		1.21392	61.7872
	0.87423	76.2057		1.05558	70.174		1.21624	61.9453
	0.87589	76.2708		1.05759	70.2852		1.21856	62.1032
	0.87756	76.3356		1.05961	70.3961		1.22088	62.261
	0.87922	76.4001		1.06162	70.5069		1.2232	62.4187
	0.88089	76.4644		1.06363	70.6174		1.22552	62.5762
	0.88255	76.5284		1.06565	70.7278		1.22784	62.7336
	0.88422	76.5922		1.06766	70.838		1.23017	62.8908
	0.88588	76.6557		1.06968	70.948		1.23249	63.0478
	0.88755	76.7189		1.07169	71.0578		1.23481	63.2047
	0.88921	76.7818		1.07371	71.1674		1.23713	63.3614
	0.89088	76.8445		1.07572	71.2768		1.23945	63.518
	0.89255	76.9069		1.07774	71.3861		1.24177	63.6744
	0.89421	76.969		1.07975	71.4951		1.24409	63.8306
	0.89588	77.0309		1.08176	71.604		1.24641	63.9867
	0.89754	77.0925		1.08378	71.7126		1.24873	64.1426
	0.89921	77.1538		1.08579	71.8211		1.25106	64.2983
	0.90087	77.2149		1.08781	71.9293		1.25338	64.4539
	0.90254	77.2757		1.08982	72.0374		1.2557	64.6093
	0.9042	77.3362		1.09184	72.1453		1.25802	64.7645
	0.90587	77.3965		1.09385	72.253		1.26034	64.9195
	0.90753	77.4565		1.09587	72.3605		1.26266	65.0744
	0.9092	77.5162		1.09788	72.4677		1.26498	65.229
	0.91086	77.5757		1.09989	72.5748		1.2673	65.3835
	0.91253	77.6349		1.10191	72.6817		1.26962	65.5378
	0.91419	77.6938		1.10392	72.7884		1.27194	65.6919
	0.91586	77.7525		1.10594	72.8949		1.27427	65.8459
	0.91752	77.8109		1.10795	73.0012		1.27659	65.9996
	0.91919	77.869		1.10997	73.1073		1.27891	66.1531
	0.92085	77.9269		1.11198	73.2132		1.28123	66.3065
	0.92252	77.9845		1.114	73.3188		1.28355	66.4596
	0.92418	78.0418		1.11601	73.4243		1.28587	66.6126
	0.92585	78.0989		1.11803	73.5296		1.28819	66.7654
	0.92751	78.1557		1.12004	73.6347		1.29051	66.9179
	0.92918	78.2122		1.12205	73.7395		1.29283	67.0703
	0.93084	78.2685		1.12407	73.8442		1.29516	67.2225
	0.93251	78.3245		1.12608	73.9487		1.29748	67.3744
	0.93418	78.3803		1.1281	74.0529		1.2998	67.5262
	0.93584	78.4358		1.13011	74.157		1.30212	67.6777
	0.93751	78.491		1.13213	74.2608		1.30444	67.829
	0.93917	78.546		1.13414	74.3645		1.30676	67.9801
	0.94084	78.6007		1.13616	74.4679		1.30908	68.1311
	0.9425	78.6551		1.13817	74.5711		1.3114	68.2817
	0.94417	78.7093		1.14018	74.6741		1.31372	68.4322
	0.94583	78.7632		1.1422	74.7769		1.31605	68.5825
	0.9475	78.8168		1.14421	74.8795		1.31837	68.7325
	0.94916	78.8702		1.14623	74.9818		1.32069	68.8823
	0.95083	78.9233		1.14824	75.084		1.32301	69.0319
	0.95249	78.9762		1.15026	75.186		1.32533	69.1813
	0.95416	79.0288		1.15227	75.2877		1.32765	69.3304
	0.95582	79.0811		1.15429	75.3892		1.32997	69.4793
	0.95749	79.1332		1.1563	75.4905		1.33229	69.628
	0.95915	79.185		1.15831	75.5916		1.33461	69.7764
	0.96082	79.2366		1.16033	75.6925		1.33693	69.9246
	0.96248	79.2879		1.16234	75.7932		1.33926	70.0726
	0.96415	79.3389		1.16436	75.8936		1.34158	70.2203
	0.96581	79.3897		1.16637	75.9938		1.3439	70.3678
	0.96748	79.4402		1.16839	76.0939		1.34622	70.5151
	0.96914	79.4905		1.1704	76.1937		1.34854	70.6621
	0.97081	79.5405		1.17242	76.2932		1.35086	70.8089
	0.97248	79.5902		1.17443	76.3926		1.35318	70.9554
	0.97414	79.6397		1.17644	76.4917		1.3555	71.1017
	0.97581	79.6889		1.17846	76.5906		1.35782	71.2477
	0.97747	79.7379		1.18047	76.6893		1.36015	71.3935
	0.97914	79.7866		1.18249	76.7878		1.36247	71.539
	0.9808	79.835		1.1845	76.8861		1.36479	71.6843
	0.98247	79.8832		1.18652	76.9841		1.36711	71.8293
	0.98413	79.9311		1.18853	77.0819		1.36943	71.974
	0.9858	79.9788		1.19055	77.1795		1.37175	72.1185
	0.98746	80.0262		1.19256	77.2768		1.37407	72.2628
	0.98913	80.0734		1.19457	77.374		1.37639	72.4067
	0.99079	80.1203		1.19659	77.4709		1.37871	72.5504
	0.99246	80.1669		1.1986	77.5676		1.38104	72.6939
	0.99412	80.2133		1.20062	77.664		1.38336	72.8371
	0.99579	80.2594		1.20263	77.7602		1.38568	72.98
	0.99745	80.3053		1.20465	77.8562		1.388	73.1226
	0.99912	80.3509		1.20666	77.952		1.39032	73.2649
	1.00078	80.3963		1.20868	78.0476		1.39264	73.407
	1.00245	80.4414		1.21069	78.1429		1.39496	73.5488
	1.00411	80.4862		1.2127	78.238		1.39728	73.6903
	1.00578	80.5308		1.21472	78.3328		1.3996	73.8316
	1.00744	80.5751		1.21673	78.4274		1.40193	73.9725
	1.00911	80.6192		1.21875	78.5218		1.40425	74.1132
	1.01077	80.6631		1.22076	78.616		1.40657	74.2536
	1.01244	80.7066		1.22278	78.7099		1.40889	74.3937
	1.01411	80.7499		1.22479	78.8036		1.41121	74.5336
	1.01577	80.793		1.22681	78.8971		1.41353	74.6731
	1.01744	80.8358		1.22882	78.9903		1.41585	74.8123
	1.0191	80.8784		1.23083	79.0833		1.41817	74.9513
	1.02077	80.9207		1.23285	79.176		1.42049	75.0899
	1.02243	80.9627		1.23486	79.2685		1.42281	75.2283
	1.0241	81.0045		1.23688	79.3608		1.42514	75.3663
	1.02576	81.0461		1.23889	79.4529		1.42746	75.5041
	1.02743	81.0874		1.24091	79.5447		1.42978	75.6415
	1.02909	81.1284		1.24292	79.6362		1.4321	75.7786
	1.03076	81.1692		1.24494	79.7275		1.43442	75.9155
	1.03242	81.2097		1.24695	79.8186		1.43674	76.052
	1.03409	81.25		1.24897	79.9095		1.43906	76.1882
	1.03575	81.29		1.25098	80.0001		1.44138	76.3241
	1.03742	81.3298		1.25299	80.0905		1.4437	76.4597
	1.03908	81.3693		1.25501	80.1806		1.44603	76.595
	1.04075	81.4086		1.25702	80.2705		1.44835	76.73
	1.04241	81.4476		1.25904	80.3601		1.45067	76.8646
	1.04408	81.4864		1.26105	80.4495		1.45299	76.999
	1.04574	81.5249		1.26307	80.5386		1.45531	77.133
	1.04741	81.5631		1.26508	80.6275		1.45763	77.2666
	1.04907	81.6012		1.2671	80.7162		1.45995	77.4
	1.05074	81.6389		1.26911	80.8046		1.46227	77.5331
	1.0524	81.6765		1.27112	80.8928		1.46459	77.6658
	1.05407	81.7137		1.27314	80.9807		1.46692	77.7981
	1.05574	81.7507		1.27515	81.0684		1.46924	77.9302
	1.0574	81.7875		1.27717	81.1558		1.47156	78.0619
	1.05907	81.824		1.27918	81.243		1.47388	78.1933
	1.06073	81.8603		1.2812	81.3299		1.4762	78.3243
	1.0624	81.8963		1.28321	81.4166		1.47852	78.455
	1.06406	81.9321		1.28523	81.503		1.48084	78.5854
	1.06573	81.9676		1.28724	81.5892		1.48316	78.7154
	1.06739	82.0029		1.28925	81.6751		1.48548	78.8451
	1.06906	82.0379		1.29127	81.7608		1.4878	78.9744
	1.07072	82.0727		1.29328	81.8462		1.49013	79.1034
	1.07239	82.1072		1.2953	81.9313		1.49245	79.232
	1.07405	82.1415		1.29731	82.0162		1.49477	79.3603
	1.07572	82.1756		1.29933	82.1009		1.49709	79.4882
	1.07738	82.2094		1.30134	82.1853		1.49941	79.6158
	1.07905	82.2429		1.30336	82.2694		1.50173	79.743
	1.08071	82.2762		1.30537	82.3533		1.50405	79.8699
	1.08238	82.3092		1.30738	82.4369		1.50637	79.9964
	1.08404	82.342		1.3094	82.5203		1.50869	80.1226
	1.08571	82.3746		1.31141	82.6034		1.51102	80.2483
	1.08737	82.4069		1.31343	82.6863		1.51334	80.3738
	1.08904	82.439		1.31544	82.7689		1.51566	80.4988
	1.0907	82.4708		1.31746	82.8512		1.51798	80.6235
	1.09237	82.5024		1.31947	82.9333		1.5203	80.7478
	1.09403	82.5337		1.32149	83.0151		1.52262	80.8718
	1.0957	82.5648		1.3235	83.0967		1.52494	80.9954
	1.09737	82.5956		1.32551	83.178		1.52726	81.1185
	1.09903	82.6262		1.32753	83.259		1.52958	81.2414
	1.1007	82.6566		1.32954	83.3398		1.53191	81.3638
	1.10236	82.6867		1.33156	83.4203		1.53423	81.4859
	1.10403	82.7165		1.33357	83.5005		1.53655	81.6076
	1.10569	82.7462		1.33559	83.5805		1.53887	81.7289
	1.10736	82.7755		1.3376	83.6602		1.54119	81.8498
	1.10902	82.8047		1.33962	83.7397		1.54351	81.9703
	1.11069	82.8335		1.34163	83.8188		1.54583	82.0905
	1.11235	82.8622		1.34364	83.8978		1.54815	82.2102
	1.11402	82.8906		1.34566	83.9764		1.55047	82.3296
	1.11568	82.9188		1.34767	84.0548		1.5528	82.4486
	1.11735	82.9467		1.34969	84.1329		1.55512	82.5672
	1.11901	82.9743		1.3517	84.2107		1.55744	82.6853
	1.12068	83.0018		1.35372	84.2883		1.55976	82.8031
	1.12234	83.029		1.35573	84.3656		1.56208	82.9205
	1.12401	83.0559		1.35775	84.4426		1.5644	83.0375
	1.12567	83.0826		1.35976	84.5194		1.56672	83.1541
	1.12734	83.1091		1.36177	84.5958		1.56904	83.2702
	1.129	83.1353		1.36379	84.672		1.57136	83.386
	1.13067	83.1613		1.3658	84.748		1.57368	83.5014
	1.13233	83.187		1.36782	84.8237		1.57601	83.6163
	1.134	83.2125		1.36983	84.899		1.57833	83.7308
	1.13567	83.2378		1.37185	84.9741		1.58065	83.845
	1.13733	83.2628		1.37386	85.049		1.58297	83.9587
	1.139	83.2876		1.37588	85.1235		1.58529	84.072
	1.14066	83.3122		1.37789	85.1978		1.58761	84.1848
	1.14233	83.3364		1.37991	85.2718		1.58993	84.2973
	1.14399	83.3605		1.38192	85.3456		1.59225	84.4093
	1.14566	83.3843		1.38393	85.419		1.59457	84.5209
	1.14732	83.4079		1.38595	85.4922		1.5969	84.6321
	1.14899	83.4313		1.38796	85.5651		1.59922	84.7428
	1.15065	83.4544		1.38998	85.6377		1.60154	84.8532
	1.15232	83.4772		1.39199	85.71		1.60386	84.9631
	1.15398	83.4999		1.39401	85.7821		1.60618	85.0725
	1.15565	83.5223		1.39602	85.8538		1.6085	85.1815
	1.15731	83.5444		1.39804	85.9253		1.61082	85.2901
	1.15898	83.5663		1.40005	85.9965		1.61314	85.3983
	1.16064	83.588		1.40206	86.0674		1.61546	85.506
	1.16231	83.6095		1.40408	86.1381		1.61779	85.6133
	1.16397	83.6307		1.40609	86.2084		1.62011	85.7201
	1.16564	83.6516		1.40811	86.2785		1.62243	85.8265
	1.1673	83.6724		1.41012	86.3483		1.62475	85.9324
	1.16897	83.6929		1.41214	86.4178		1.62707	86.0379
	1.17063	83.7131		1.41415	86.487		1.62939	86.143
	1.1723	83.7331		1.41617	86.5559		1.63171	86.2476
	1.17396	83.7529		1.41818	86.6245		1.63403	86.3517
	1.17563	83.7725		1.42019	86.6929		1.63635	86.4554
	1.1773	83.7918		1.42221	86.7609		1.63867	86.5586
	1.17896	83.8109		1.42422	86.8287		1.641	86.6614
	1.18063	83.8297		1.42624	86.8962		1.64332	86.7637
	1.18229	83.8483		1.42825	86.9633		1.64564	86.8655
	1.18396	83.8667		1.43027	87.0302		1.64796	86.9669
	1.18562	83.8849		1.43228	87.0968		1.65028	87.0678
	1.18729	83.9028		1.4343	87.1631		1.6526	87.1683
	1.18895	83.9204		1.43631	87.2291		1.65492	87.2683
	1.19062	83.9379		1.43832	87.2949		1.65724	87.3678
	1.19228	83.9551		1.44034	87.3603		1.65956	87.4668
	1.19395	83.972		1.44235	87.4254		1.66189	87.5654
	1.19561	83.9888		1.44437	87.4903		1.66421	87.6635
	1.19728	84.0053		1.44638	87.5548		1.66653	87.7611
	1.19894	84.0216		1.4484	87.619		1.66885	87.8582
	1.20061	84.0376		1.45041	87.683		1.67117	87.9549
	1.20227	84.0534		1.45243	87.7466		1.67349	88.0511
	1.20394	84.069		1.45444	87.81		1.67581	88.1468
	1.2056	84.0843		1.45645	87.873		1.67813	88.242
	1.20727	84.0994		1.45847	87.9357		1.68045	88.3367
	1.20893	84.1143		1.46048	87.9982		1.68278	88.4309
	1.2106	84.129		1.4625	88.0603		1.6851	88.5247
	1.21226	84.1434		1.46451	88.1222		1.68742	88.6179
	1.21393	84.1576		1.46653	88.1837		1.68974	88.7107
	1.21559	84.1715		1.46854	88.245		1.69206	88.8029
	1.21726	84.1852		1.47056	88.3059		1.69438	88.8947
	1.21893	84.1987		1.47257	88.3666		1.6967	88.9859
	1.22059	84.212		1.47458	88.4269		1.69902	89.0767
	1.22226	84.225		1.4766	88.4869		1.70134	89.167
	1.22392	84.2378		1.47861	88.5466		1.70366	89.2567
	1.22559	84.2504		1.48063	88.606		1.70599	89.346
	1.22725	84.2627		1.48264	88.6652		1.70831	89.4347
	1.22892	84.2748		1.48466	88.724		1.71063	89.5229
	1.23058	84.2867		1.48667	88.7825		1.71295	89.6107
	1.23225	84.2984		1.48869	88.8406		1.71527	89.6979
	1.23391	84.3098		1.4907	88.8985		1.71759	89.7846
	1.23558	84.321		1.49271	88.9561		1.71991	89.8707
	1.23724	84.3319		1.49473	89.0134		1.72223	89.9564
	1.23891	84.3427		1.49674	89.0703		1.72455	90.0415
	1.24057	84.3532		1.49876	89.1269		1.72688	90.1261
	1.24224	84.3635		1.50077	89.1833		1.7292	90.2103
	1.2439	84.3735		1.50279	89.2393		1.73152	90.2938
	1.24557	84.3833		1.5048	89.295		1.73384	90.3769
	1.24723	84.3929		1.50682	89.3504		1.73616	90.4594
	1.2489	84.4023		1.50883	89.4055		1.73848	90.5414
	1.25056	84.4115		1.51085	89.4602		1.7408	90.6228
	1.25223	84.4204		1.51286	89.5147		1.74312	90.7037
	1.25389	84.4291		1.51487	89.5688		1.74544	90.7841
	1.25556	84.4375		1.51689	89.6226		1.74777	90.864
	1.25722	84.4458		1.5189	89.6761		1.75009	90.9433
	1.25889	84.4538		1.52092	89.7293		1.75241	91.022
	1.26056	84.4616		1.52293	89.7821		1.75473	91.1003
	1.26222	84.4691		1.52495	89.8347		1.75705	91.178
	1.26389	84.4765		1.52696	89.8869		1.75937	91.2551
	1.26555	84.4836		1.52898	89.9388		1.76169	91.3317
	1.26722	84.4905		1.53099	89.9904		1.76401	91.4077
	1.26888	84.4971		1.533	90.0417		1.76633	91.4832
	1.27055	84.5036		1.53502	90.0926		1.76866	91.5582
	1.27221	84.5098		1.53703	90.1432		1.77098	91.6326
	1.27388	84.5157		1.53905	90.1935		1.7733	91.7064
	1.27554	84.5215		1.54106	90.2435		1.77562	91.7797
	1.27721	84.5271		1.54308	90.2932		1.77794	91.8524
	1.27887	84.5324		1.54509	90.3425		1.78026	91.9245
	1.28054	84.5375		1.54711	90.3915		1.78258	91.9961
	1.2822	84.5423		1.54912	90.4402		1.7849	92.0672
	1.28387	84.547		1.55113	90.4885		1.78722	92.1376
	1.28553	84.5514		1.55315	90.5366		1.78954	92.2075
	1.2872	84.5556		1.55516	90.5843		1.79187	92.2768
	1.28886	84.5596		1.55718	90.6316		1.79419	92.3456
	1.29053	84.5633		1.55919	90.6787		1.79651	92.4138
	1.29219	84.5669		1.56121	90.7254		1.79883	92.4814
	1.29386	84.5702		1.56322	90.7718		1.80115	92.5484
	1.29552	84.5733		1.56524	90.8179		1.80347	92.6149
	1.29719	84.5761		1.56725	90.8636		1.80579	92.6808
	1.29886	84.5788		1.56926	90.909		1.80811	92.746
	1.30052	84.5812		1.57128	90.954		1.81043	92.8108
	1.30219	84.5834		1.57329	90.9988		1.81276	92.8749
	1.30385	84.5854		1.57531	91.0432		1.81508	92.9384
	1.30552	84.5871		1.57732	91.0872		1.8174	93.0014
	1.30718	84.5887		1.57934	91.131		1.81972	93.0637
	1.30885	84.59		1.58135	91.1744		1.82204	93.1255
	1.31051	84.5911		1.58337	91.2175		1.82436	93.1867
	1.31218	84.592		1.58538	91.2602		1.82668	93.2473
	1.31384	84.5927		1.58739	91.3026		1.829	93.3073
	1.31551	84.5931		1.58941	91.3446		1.83132	93.3667
	1.31717	84.5933		1.59142	91.3864		1.83365	93.4254
	1.31884	84.5933		1.59344	91.4277		1.83597	93.4836
	1.3205	84.5931		1.59545	91.4688		1.83829	93.5412
	1.32217	84.5927		1.59747	91.5095		1.84061	93.5982
	1.32383	84.592		1.59948	91.5499		1.84293	93.6546
	1.3255	84.5911		1.6015	91.5899		1.84525	93.7103
	1.32716	84.5901		1.60351	91.6296		1.84757	93.7655
	1.32883	84.5888		1.60552	91.6689		1.84989	93.82
	1.33049	84.5872		1.60754	91.7079		1.85221	93.8739
	1.33216	84.5855		1.60955	91.7466		1.85453	93.9273
	1.33382	84.5835		1.61157	91.7849		1.85686	93.9799
	1.33549	84.5814		1.61358	91.8229		1.85918	94.032
	1.33715	84.579		1.6156	91.8605		1.8615	94.0835
	1.33882	84.5763		1.61761	91.8978		1.86382	94.1343
	1.34049	84.5735		1.61963	91.9347		1.86614	94.1845
	1.34215	84.5705		1.62164	91.9713		1.86846	94.2341
	1.34382	84.5672		1.62365	92.0076		1.87078	94.2831
	1.34548	84.5637		1.62567	92.0435		1.8731	94.3314
	1.34715	84.5601		1.62768	92.079		1.87542	94.3791
	1.34881	84.5561		1.6297	92.1142		1.87775	94.4261
	1.35048	84.552		1.63171	92.1491		1.88007	94.4726
	1.35214	84.5477		1.63373	92.1836		1.88239	94.5183
	1.35381	84.5431		1.63574	92.2178		1.88471	94.5635
	1.35547	84.5384		1.63776	92.2516		1.88703	94.608
	1.35714	84.5334		1.63977	92.285		1.88935	94.6519
	1.3588	84.5282		1.64179	92.3182		1.89167	94.6951
	1.36047	84.5228		1.6438	92.3509		1.89399	94.7377
	1.36213	84.5172		1.64581	92.3833		1.89631	94.7797
	1.3638	84.5113		1.64783	92.4154		1.89864	94.8209
	1.36546	84.5053		1.64984	92.4471		1.90096	94.8616
	1.36713	84.499		1.65186	92.4784		1.90328	94.9016
	1.36879	84.4925		1.65387	92.5094		1.9056	94.9409
	1.37046	84.4858		1.65589	92.54		1.90792	94.9796
	1.37212	84.4789		1.6579	92.5703		1.91024	95.0176
	1.37379	84.4718		1.65992	92.6002		1.91256	95.055
	1.37545	84.4645		1.66193	92.6298		1.91488	95.0917
	1.37712	84.4569		1.66394	92.659		1.9172	95.1278
	1.37878	84.4492		1.66596	92.6878		1.91952	95.1632
	1.38045	84.4412		1.66797	92.7163		1.92185	95.1979
	1.38212	84.433		1.66999	92.7444		1.92417	95.2319
	1.38378	84.4246		1.672	92.7722		1.92649	95.2653
	1.38545	84.416		1.67402	92.7996		1.92881	95.298
	1.38711	84.4072		1.67603	92.8267		1.93113	95.3301
	1.38878	84.3982		1.67805	92.8534		1.93345	95.3614
	1.39044	84.389		1.68006	92.8797		1.93577	95.3921
	1.39211	84.3795		1.68207	92.9056		1.93809	95.4221
	1.39377	84.3699		1.68409	92.9312		1.94041	95.4515
	1.39544	84.36		1.6861	92.9565		1.94274	95.4801
	1.3971	84.35		1.68812	92.9813		1.94506	95.5081
	1.39877	84.3397		1.69013	93.0058		1.94738	95.5354
	1.40043	84.3292		1.69215	93.03		1.9497	95.562
	1.4021	84.3185		1.69416	93.0537		1.95202	95.5879
	1.40376	84.3076		1.69618	93.0772		1.95434	95.6132
	1.40543	84.2964		1.69819	93.1002		1.95666	95.6377
	1.40709	84.2851		1.7002	93.1229		1.95898	95.6616
	1.40876	84.2736		1.70222	93.1452		1.9613	95.6847
	1.41042	84.2618		1.70423	93.1671		1.96363	95.7072
	1.41209	84.2499		1.70625	93.1887		1.96595	95.7289
	1.41375	84.2377		1.70826	93.2099		1.96827	95.75
	1.41542	84.2253		1.71028	93.2307		1.97059	95.7703
	1.41708	84.2127		1.71229	93.2511		1.97291	95.79
	1.41875	84.2		1.71431	93.2712		1.97523	95.8089
	1.42041	84.187		1.71632	93.2909		1.97755	95.8272
	1.42208	84.1738		1.71833	93.3103		1.97987	95.8447
	1.42375	84.1604		1.72035	93.3292		1.98219	95.8616
	1.42541	84.1467		1.72236	93.3478		1.98452	95.8777
	1.42708	84.1329		1.72438	93.366		1.98684	95.8931
	1.42874	84.1189		1.72639	93.3838		1.98916	95.9078
	1.43041	84.1047		1.72841	93.4013		1.99148	95.9218
	1.43207	84.0902		1.73042	93.4184		1.9938	95.935
	1.43374	84.0756		1.73244	93.4351		1.99612	95.9475
	1.4354	84.0607		1.73445	93.4514		1.99844	95.9594
	1.43707	84.0457		1.73646	93.4674		2.00076	95.9704
	1.43873	84.0304		1.73848	93.483		2.00308	95.9808
	1.4404	84.015		1.74049	93.4981		2.0054	95.9905
	1.44206	83.9993		1.74251	93.513		2.00773	95.9994
	1.44373	83.9834		1.74452	93.5274		2.01005	96.0075
	1.44539	83.9673		1.74654	93.5414		2.01237	96.015
	1.44706	83.951		1.74855	93.5551		2.01469	96.0217
	1.44872	83.9346		1.75057	93.5684		2.01701	96.0277
	1.45039	83.9179		1.75258	93.5813		2.01933	96.0329
	1.45205	83.901		1.7546	93.5938		2.02165	96.0375
	1.45372	83.8839		1.75661	93.606		2.02397	96.0412
	1.45538	83.8666		1.75862	93.6177		2.02629	96.0442
	1.45705	83.8491		1.76064	93.6291		2.02862	96.0465
	1.45871	83.8314		1.76265	93.6401		2.03094	96.0481
	1.46038	83.8135		1.76467	93.6507		2.03326	96.0489
	1.46205	83.7953		1.76668	93.6609		2.03558	96.0489
	1.46371	83.777		1.7687	93.6707		2.0379	96.0482
	1.46538	83.7585		1.77071	93.6801		2.04022	96.0467
	1.46704	83.7398		1.77273	93.6892		2.04254	96.0445
	1.46871	83.7209		1.77474	93.6979		2.04486	96.0415
	1.47037	83.7018		1.77675	93.7061		2.04718	96.0378
	1.47204	83.6824		1.77877	93.714		2.04951	96.0333
	1.4737	83.6629		1.78078	93.7215		2.05183	96.028
	1.47537	83.6432		1.7828	93.7286		2.05415	96.022
	1.47703	83.6233		1.78481	93.7353		2.05647	96.0153
	1.4787	83.6031		1.78683	93.7416		2.05879	96.0077
	1.48036	83.5828		1.78884	93.7475		2.06111	95.9994
	1.48203	83.5623		1.79086	93.7531		2.06343	95.9903
	1.48369	83.5416		1.79287	93.7582		2.06575	95.9805
	1.48536	83.5206		1.79488	93.7629		2.06807	95.9698
	1.48702	83.4995		1.7969	93.7673		2.07039	95.9585
	1.48869	83.4782		1.79891	93.7712		2.07272	95.9463
	1.49035	83.4567		1.80093	93.7748		2.07504	95.9333
	1.49202	83.4349		1.80294	93.7779		2.07736	95.9196
	1.49368	83.413		1.80496	93.7807		2.07968	95.9051
	1.49535	83.3909		1.80697	93.783		2.082	95.8898
	1.49701	83.3686		1.80899	93.785		2.08432	95.8737
	1.49868	83.3461		1.811	93.7866		2.08664	95.8568
	1.50034	83.3234		1.81301	93.7877		2.08896	95.8392
	1.50201	83.3004		1.81503	93.7885		2.09128	95.8207
	1.50368	83.2773		1.81704	93.7888		2.09361	95.8015
	1.50534	83.254		1.81906	93.7888		2.09593	95.7815
	1.50701	83.2305		1.82107	93.7883		2.09825	95.7606
	1.50867	83.2068		1.82309	93.7875		2.10057	95.739
	1.51034	83.1829		1.8251	93.7862		2.10289	95.7166
	1.512	83.1588		1.82712	93.7846		2.10521	95.6934
	1.51367	83.1345		1.82913	93.7825		2.10753	95.6694
	1.51533	83.1101		1.83114	93.7801		2.10985	95.6445
	1.517	83.0854		1.83316	93.7772		2.11217	95.6189
	1.51866	83.0605		1.83517	93.7739		2.1145	95.5925
	1.52033	83.0354		1.83719	93.7702		2.11682	95.5652
	1.52199	83.0101		1.8392	93.7661		2.11914	95.5372
	1.52366	82.9847		1.84122	93.7617		2.12146	95.5083
	1.52532	82.959		1.84323	93.7567		2.12378	95.4786
	1.52699	82.9332		1.84525	93.7514		2.1261	95.4481
	1.52865	82.9071		1.84726	93.7457		2.12842	95.4168
	1.53032	82.8809		1.84927	93.7396		2.13074	95.3847
	1.53198	82.8544		1.85129	93.733		2.13306	95.3517
	1.53365	82.8278		1.8533	93.7261		2.13539	95.3179
	1.53531	82.801		1.85532	93.7187		2.13771	95.2833
				1.85733	93.7109		2.14003	95.2479
				1.85935	93.7027		2.14235	95.2116
				1.86136	93.6941		2.14467	95.1746
				1.86338	93.6851		2.14699	95.1366
				1.86539	93.6757		2.14931	95.0979
				1.8674	93.6658		2.15163	95.0583
				1.86942	93.6556		2.15395	95.0179
				1.87143	93.6449		2.15627	94.9766
				1.87345	93.6338		2.1586	94.9345
				1.87546	93.6223		2.16092	94.8916
				1.87748	93.6103		2.16324	94.8478
				1.87949	93.598		2.16556	94.8032
				1.88151	93.5852		2.16788	94.7577
				1.88352	93.572		2.1702	94.7114
				1.88554	93.5584		2.17252	94.6642
				1.88755	93.5444		2.17484	94.6162
				1.88956	93.5299		2.17716	94.5674
				1.89158	93.5151		2.17949	94.5176
				1.89359	93.4998		2.18181	94.467
				1.89561	93.484		2.18413	94.4156
				1.89762	93.4679		2.18645	94.3633
				1.89964	93.4513		2.18877	94.3101
				1.90165	93.4343		2.19109	94.2561
				1.90367	93.4169		2.19341	94.2012
				1.90568	93.3991		2.19573	94.1454
				1.90769	93.3808		2.19805	94.0888
				1.90971	93.3621		2.20038	94.0313
				1.91172	93.343		2.2027	93.973
				1.91374	93.3234		2.20502	93.9137
				1.91575	93.3034		2.20734	93.8536
				1.91777	93.283		2.20966	93.7926
				1.91978	93.2622		2.21198	93.7307
				1.9218	93.2409		2.2143	93.668
				1.92381	93.2192		2.21662	93.6043
				1.92582	93.1971		2.21894	93.5398
				1.92784	93.1745		2.22126	93.4744
				1.92985	93.1515		2.22359	93.4081
				1.93187	93.128		2.22591	93.3409
				1.93388	93.1042		2.22823	93.2728
				1.9359	93.0799		2.23055	93.2039
				1.93791	93.0551		2.23287	93.134
				1.93993	93.0299		2.23519	93.0633
				1.94194	93.0043		2.23751	92.9916
				1.94395	92.9783		2.23983	92.919
				1.94597	92.9518		2.24215	92.8456
				1.94798	92.9249		2.24448	92.7712
				1.95	92.8975		2.2468	92.696
				1.95201	92.8697		2.24912	92.6198
				1.95403	92.8415		2.25144	92.5427
				1.95604	92.8128
				1.95806	92.7837
				1.96007	92.7541
				1.96208	92.7241
				1.9641	92.6937
				1.96611	92.6628
				1.96813	92.6314
				1.97014	92.5997
				1.97216	92.5674
				1.97417	92.5348
				1.97619	92.5017
				1.9782	92.4681
				1.98021	92.4341
				1.98223	92.3996
				1.98424	92.3647
				1.98626	92.3294
